# Supplementary material for: Lysophosphatidic Acid Receptor 3 Promotes Mitochondrial Homeostasis against Oxidative Stress: Potential Therapeutic Approaches for Hutchinson–Gilford Progeria Syndrome
Source: Antioxidants (Basel). 2022 Feb 10;11(2):351. doi: 10.3390/antiox11020351 (PMC8869156; doi:10.3390/antiox11020351)
Supplement: Supplementary file 1 [file antioxidants-11-00351-s001.zip]

Archive with 1 entries (1 files):
- antioxidants-1555712-supplementary.pdf
